# Supplementary material for: Structural basis of vitamin C recognition and transport by mammalian SVCT1 transporter
Source: Nat Commun. 2023 Mar 13;14:1361. doi: 10.1038/s41467-023-37037-3 (PMC10011568; doi:10.1038/s41467-023-37037-3)
Supplement: Supplementary file 3 — Source Data [file 41467_2023_37037_MOESM3_ESM.xlsx]

## Sheet: Figure 1a
			WT	Control	Diclo
			12.73	1.29	4.62
			13.69	1.04	5.63
		Ascorbic acid（ng/μL）	13.99	0.97	6.24
			17.65	1.44	9.87
			15.62	1.97	7.66

## Sheet: Figure 2c
			WT	Control	L72A	F119A	R213A	I446A
			12.73	1.29	2.7	4.61	4.67	1.66
			13.69	1.04	3.06	5.08	5.23	1.87
		Ascorbic acid（ng/μL）	13.99	0.97	3.15	4.84	4.92	1.93
			17.65	1.44	4.34	6.81	6.89	1.63
			15.62	1.97	3.28	5.91	5.99	1.01

## Sheet: Figure 3c
			WT	Control	C62A	S117A	E341A	D345A	T387A	S389A	S390A	P391A
			12.73	1.29	7.58	4.25	1.01	1.07	1.81	4.33	1.49	11.49
			13.69	1.04	7.75	4.03	1.44	1.47	2.25	4.77	1.94	11.76
		Ascorbic acid（ng/μL）	13.99	0.97	7.36	3.86	1.21	1.27	1.98	4.84	1.57	11.33
			17.65	1.44	10.74	2.51	2.06	2.14	3.12	6.45	2.7	10.27
			15.62	1.97	9.45	2.87	1.63	1.7	2.59	5.59	2.21	11.28

## Sheet: Supplementary Figure11a
			probed with 1:2,000 diluted mouse anti StrepII-tag monoclonal antibody (ABclonal, AE066, CloneNo. AMC0521) and 1:5,000 diluted goat HRP-conjugated anti-mouse IgG (BBI Life Sciences, D110087)

## Sheet: Supplementary Figure 15
				Ascorbic acid (nmol/106cells/min)
			Concentration（μM）	1	2	3
			5	0.329493	0.328341	0.336982
			10	0.369816	0.368664	0.377304
			20	0.567972	0.510945	0.517857
		WT	40	0.886751	0.890253	0.90076
			80	1.16956	1.16431	1.19583
			100	1.33855	1.34555	1.35869
			200	1.72993	1.73518	1.75882
			5	0.313364	0.31394	0.318548
			10	0.390553	0.390553	0.396889
			20	0.471774	0.471774	0.478687
		C62A	40	0.7703	0.773802	0.790438
			80	1.07763	1.06712	1.08288
			100	1.29827	1.29127	1.30965
			200	1.54081	1.53118	1.55482
			5	0.279954	0.281682	0.28341
			10	0.301267	0.302995	0.3053
			20	0.307604	0.309332	0.311636
		S117A	40	0.300691	0.301843	0.304723
			80	0.336406	0.338134	0.34159
			100	0.322005	0.323733	0.327189
			200	0.343318	0.345046	0.34735
			5	0.279378	0.281106	0.28341
			10	0.303571	0.305876	0.308756
			20	0.305876	0.308756	0.312788
		T387A	40	0.323157	0.326037	0.328917
			80	0.338134	0.341014	0.345046
			100	0.337558	0.341014	0.345046
			200	0.355991	0.359447	0.363479
			5	0.296947	0.298762	0.301181
			10	0.32235	0.32477	0.327794
			20	0.32477	0.327794	0.332028
		S389A	40	0.342915	0.345939	0.348963
			80	0.358641	0.361665	0.365899
			100	0.358036	0.361665	0.365899
			200	0.377391	0.38102	0.385253
			5	0.325461	0.327189	0.329493
			10	0.349078	0.350806	0.357143
			20	0.422811	0.425115	0.428571
		P391A	40	0.716889	0.721267	0.726521
			80	0.944539	0.949793	0.955922
			100	0.971682	0.976935	0.982189
			200	1.3762	1.3832	1.38758
			5	0.302166	0.303894	0.306198
			10	0.327765	0.329493	0.331797
			20	0.333733	0.336037	0.337765
		I446A	40	0.349613	0.349373	0.349645
			80	0.349286	0.35159	0.35447
			100	0.35023	0.351959	0.354263
			200	0.363848	0.366728	0.369608

## Sheet: oligonucleotide primers
				SVCT1-WT-F	ACTCACTATAGGCTAGACTCGAGATGAAAACTCCGGAGGACCCCGGG
				SVCT1-WT-R	CTCTAAGCTTCCGCCGCTAGCGACCTTGGTACACACAGACCCAGTTTC
				C62A-F	CATTACCTGACGGCCTTCAGTGGC
				C62A-R	GCCACTGAAGGCCGTCAGGTAATG
				L72A-F	GTGCCCTTCGCCCTGGCTGAG
				L72A-R	CTCAGCCAGGGCGAAGGGCAC
				S117A-F	GTTCCAGGCCGCTGCCTTTGCCTTTC
				S117A-R	GAAAGGCAAAGGCAGCGGCCTGGAAC
				F119A-F	CCAGGCCAGTGCCGCTGCCTTTCTGG
				F119A-R	CCAGAAAGGCAGCGGCACTGGCCTGG
				R213A-F	GCTGGTGACGCAGCTGGCTCTC
				R213A-R	GAGAGCCAGCTGCGTCACCAGC
				E341A-F	CGGGCATCATTGCGTCCATCGGTG
				E341A-R	CACCGATGGACGCAATGATGCCCG
				D345A-F	GAGTCCATCGGTGCTTACTATGCC
				D345A-R	GGCATAGTAAGCACCGATGGACTC
				T387A-F	GCAACGGGTCCGCCTCATCCAGTC
				T387A-R	GACTGGATGAGGCGGACCCGTTGC
				S389A-F	CGGGTCCACCTCAGCCAGTCCCAACATTG
				S389A-R	CAATGTTGGGACTGGCTGAGGTGGACCCG
				S390A-F	CCACCTCATCCGCTCCCAACATTG
				S390A-R	CAATGTTGGGAGCGGATGAGGTGG
				P391A-F	CCTCATCCAGTGCCAACATTGGGG
				P391A-R	CCCCAATGTTGGCACTGGATGAGG
				I446A-F	CTTTTTGGTATGGCCACTGCTGTGGG
				I446A-R	CCCACAGCAGTGGCCATACCAAAAAG
